# Supplementary material for: Serum Osteoprotegerin Is Associated Independently with Peripheral Arterial Stiffness in Chronic Kidney Disease
Source: Diagnostics (Basel). 2026 Jun 19;16(12):1906. doi: 10.3390/diagnostics16121906 (PMC13297961; doi:10.3390/diagnostics16121906)
Supplement: Supplementary file 1 [file diagnostics-16-01906-s001.zip]

Archive with 1 entries (1 files):
- diagnostics-4292768-supplementary.pdf
